# Supplementary material for: Respiratory Microbiota and Health Risks in Children with Cerebral Palsy: A Narrative Review
Source: Children (Basel). 2025 Mar 14;12(3):358. doi: 10.3390/children12030358 (PMC11941506; doi:10.3390/children12030358)
Supplement: Supplementary file 1 [file children-12-00358-s001.zip]

Archive with 1 entries (1 files):
- children-3488778-supplementary.pdf
